# Supplementary material for: Active Commuting and Healthy Behavior among Adolescents in Neighborhoods with Varying Socioeconomic Status: The NESLA Study
Source: Int J Environ Res Public Health. 2022 Mar 22;19(7):3784. doi: 10.3390/ijerph19073784 (PMC8997619; doi:10.3390/ijerph19073784)
Supplement: Supplementary file 1 [file ijerph-19-03784-s001.zip]

Archive with 1 entries (1 files):
- ijerph-1653642-supplementary.pdf
